# Supplementary material for: Rational Framework for the Design of Trp- and Arg-Rich Peptide Antibiotics Against Multidrug-Resistant Bacteria
Source: Front Microbiol. 2022 May 23;13:889791. doi: 10.3389/fmicb.2022.889791 (PMC9186412; doi:10.3389/fmicb.2022.889791)
Supplement: Supplementary Movie 1 — (A) Real-time video imaging of PA239 treated with E35 peptide recorded after 15 min of treatment using the EVOS M7000 imager at 40× magnification in the red fluorescence (1A-15 min); only the cells that incorporate PI were visible. (B) Real-time video imaging of PA239 treated with E35 peptide recorded after 45 min of treatment using the EVOS M7000 imager at 40× magnification in the red fluorescence (1B-45 min); only the cells that incorporate PI were visible. (C) Real-time video imaging of PA239 treated with E35 peptide recorded after 70 min of treatment using the EVOS M7000 imager at 40× magnification in the red fluorescence (1C-70 min); only the cells that incorporate PI were visible. (D) Real-time video imaging of PA239 treated with E35 peptide recorded after 10 min of treatment using the EVOS M7000 imager at 40× magnification in the bright-field channel (1D-10 min). (E) Real-time video imaging of PA239 treated with E35 peptide recorded after 95 min of treatment using the EVOS M7000 imager at 40× magnification in the bright-field channel (1E-95 min). [file Presentation_1.zip]

Archive with 5 entries (5 files):
- Video set 1/Movie 1A-15min.AVI
- Video set 1/Movie 1B-45min.avi
- Video set 1/Movie 1C-70min.AVI
- Video set 1/Movie 1D-10min.AVI
- Video set 1/Movie 1E-95min.AVI
