# Supplementary material for: Rational Framework for the Design of Trp- and Arg-Rich Peptide Antibiotics Against Multidrug-Resistant Bacteria
Source: Front Microbiol. 2022 May 23;13:889791. doi: 10.3389/fmicb.2022.889791 (PMC9186412; doi:10.3389/fmicb.2022.889791)
Supplement: Supplementary Movie 2 — (A) Real-time video imaging of PA239 untreated control. The video was captured after 6 min using the EVOS M7000 imager at 40× magnification in the bright field channel (2A-6 min). (B) Real-time video imaging of PA239 untreated control. The video was captured after 97 min using the EVOS M7000 imager at 40× magnification in the bright field channel (2B-97 min). (C) Real-time video imaging of tobramycin-treated PA239. The video was captured after 35 min using the EVOS M7000 imager at 40× magnification in the bright field channel (2C-35 min). (D) Real-time video imaging of tobramycin-treated PA239. The video was captured after 85 min using the EVOS M7000 imager at 40× magnification in the bright field channel (2D-85 min). (E) Real-time video imaging of PA239 untreated control. The video was captured after 25 min using the EVOS M7000 imager at 40× magnification in the red florescence channel (2E-25 min). Only the cells that incorporated PI were visible; a blank screen indicates the absence of PI incorporation. (F) Real-time video imaging of PA239 untreated control. The video was captured after 100 min using the EVOS M7000 imager at 40× magnification in the red florescence channel (2F-100 min). Only the cells that incorporated PI were visible; a blank screen indicates the absence of PI incorporation. (G) Real-time video imaging of tobramycin-treated PA239. The video was captured after 30 min using the EVOS M7000 imager at 40× magnification in the red florescence channel (2G-30 min). Only the cells that incorporated PI were visible; a blank screen indicates the absence of PI incorporation. (H) Real-time video imaging of tobramycin-treated PA239. The video was captured after 80 min using the EVOS M7000 imager at 40× magnification in the red florescence channel (2H-80 min). Only the cells that incorporated PI were visible; a blank screen indicates the absence of PI incorporation. [file Presentation_2.zip]

Archive with 8 entries (8 files):
- Video set 2/Movie 2A-6min.avi
- Video set 2/Movie 2B-97min.AVI
- Video set 2/Movie 2C-35min.AVI
- Video set 2/Movie 2D-85min.AVI
- Video set 2/Movie 2E-25min.AVI
- Video set 2/Movie 2F-100min.AVI
- Video set 2/Movie 2G-30min.AVI
- Video set 2/Movie 2H-80min.AVI
