# Supplementary material for: Rational Framework for the Design of Trp- and Arg-Rich Peptide Antibiotics Against Multidrug-Resistant Bacteria
Source: Front Microbiol. 2022 May 23;13:889791. doi: 10.3389/fmicb.2022.889791 (PMC9186412; doi:10.3389/fmicb.2022.889791)
Supplement: Supplementary file 3 [file Table_1.XLSX]

## Sheet: S1
		Supplemental Table 1. Minimum inhibitory concentrations (MIC) of the 13 selected peptides with antibiotic controls corresponding to Fig 1.
											MIC (µM)
			Tobramycin	Meropenem	Ceftazidime	Oxacillin	Cefazolin	Colistin	E3	E4	E5	E7	E32	E35	E68	E69	E70	E71	E72	E75	E80
		A. baumannii
		AB-A2	0.5	4	1	ND	ND	0.5	4	4	4	2	4	4	4	8	4	8	4	2	16
		AB-A3	16	>16	>16	ND	ND	0.25	2	4	4	4	4	4	4	8	8	8	2	2	16
		AB-F8	>16	8	>16	ND	ND	0.5	4	8	8	2	8	4	8	8	8	8	4	2	16
		AB-F9	2	8	2	ND	ND	0.25	8	16	8	4	16	4	4	8	4	8	4	4	16
						ND	ND
		E. coli				ND	ND
		Eco25922	ND	0.5	1	ND	ND	0.5	2	2	1	4	4	2	4	4	2	4	2	2	8
		YDC107	ND	1	4	ND	ND	0.5	0.5	0.5	0.5	1	2	3	4	4	4	8	2	2	2
		YDC337	>16	8	>16	ND	ND	0.25	1	1	1	1	1	2	1	2	2	2	2	0.5	2
		YDC748	16	8	>16	ND	ND	0.25	1.5	1	3	1.5	1.5	0.5	2	0.5	0.5	0.5	0.5	0.5	2
						ND	ND
		Enterobacter spp				ND	ND
		EA518	>16	>16	>16	ND	ND	0.25	4	4	4	>16	16	8	16	>16	16	8	4	16	>16
		EC470	4	>16	>16	ND	ND	0.25	16	8	8	16	8	4	16	16	16	8	16	16	8
		EC560	>16	16	>16	ND	ND	0.25	8	8	8	16	4	4	4	8	8	4	8	4	8
		EA596	>16	16	>16	ND	ND	0.25	8	8	8	16	4	4	8	8	8	2	4	2	2
		K. pneumoniae				ND	ND
		KP43816		1	1	ND	ND	ND	8	8	8	8	4	4	8	16	8	8	8	8	8
		KPC3		1	>16	ND	ND	0.25	8	4	4	8	2	2	16	16	8	8	16	16	16
		KPA5	>16	2	12	ND	ND	>16	8	4	8	8	4	2	2	2	2	2	1	2	4
		KPB3	>16	2	8	ND	ND	0.25	8	8	16	16	1	2	0.25	0.25	0.5	0.25	0.5	4	0.5
						ND	ND
		P. aeruginosa				ND	ND
		PA01	1	ND	ND	ND	ND	0.5	8	3	4	4	8	6	8	8	8	8	8	8	>16
		PA14	0.5	ND	ND	ND	ND	0.25	16	6	5	6	16	8	4	4	4	4	4	4	16
		PA129-5	16	ND	2	ND	ND	0.5	16	8	8	16	8	8	3	4	4	2	3	2.5	6
		PA97-5	>16	ND	1	ND	ND	0.25	8	4	4	8	16	8	8	12	2.125	4	2.25	3	12
		S. aureus
		SA49775	ND	ND	ND	0.25	2	>16	8	3	4	8	3	1.5	1	2	2	2	1	2	2
		SA-US300	ND	ND	ND	4	8	>16	2	1	1	2	2	1	1	4	4	2	2	2	1
		SA18710	ND	ND	ND	4	16	>16	8	6	6	6	6	5	2	4	2	1	2	2	4
		SA12212	ND	ND	ND	8	16	>16	8	4	5	6	6	4	8	8	4	1	2	4	1
		E. Faecium
		EF23614	ND	ND	8	0.25	>16	>16	16	8	8	16	>16	4	16	16	16	8	>16	8	>16
		EF24670	ND	ND	>16	>16	>16	0.25	2	4	4	4	16	2	0.5	2	0.5	1	1	1	1
		EF26692	ND	ND	ND	2	4	>16	8	6	6	6	6	2	2	2	1	1	1	1	1
		EF26215	ND	ND	ND	2	4	>16	4	8	8	4	8	0.5	0.5	0.5	1	0.5	1	0.5	0.5
		ND, not determined; Enterobacter spp: EA (aerogenes), EC (cloacae), E. aerogenes; E. Facium, Enterococcus Facium; clinical strains are from University of Pittsburgh Medical Center (UPMC)
		Gray highlight,	gram-negative breakpoint for colistin resistance, 2mg/L or ~2µM [26-28]; PAX resistance, MIC>8µM; all MICs were confirmed by a second or third experimental trial.
