# Supplementary material for: Rational Framework for the Design of Trp- and Arg-Rich Peptide Antibiotics Against Multidrug-Resistant Bacteria
Source: Front Microbiol. 2022 May 23;13:889791. doi: 10.3389/fmicb.2022.889791 (PMC9186412; doi:10.3389/fmicb.2022.889791)
Supplement: Supplementary file 4 [file Table_2.XLSX]

## Sheet: S2
	Supplemental Table 2. Minimum inhibitory concentrations of the 13 selected peptides with antibiotic controls corresponding to Fig 2A.
								MIC, µM
		Colistin	E3	E4	E5	E7	E32	E35	E68	E69	E70	E71	E72	E75	E80
	A. baumannii
	AB273	0.5	2	1	1	4	2	2	2	2	2	2	2	2	2
	AB274	0.25	1	0.5	0.5	2	8	0.5	0.5	1	1	0.5	0.5	0.5	0.5
	AB275	0.25	4	4	16	16	4	4	2	2	2	2	2	2	4
	AB275	0.5	2	2	1	2	2	2	0.5	0.5	0.5	0.5	0.5	2	2
	E. coli
	Eco546	0.25	0.25	0.25	1	0.25	0.5	0.25	0.5	0.5	0.5	1	0.5	4	1
	Eco549	1	0.5	0.5	1	1	1	0.5	1	0.5	0.5	0.5	0.5	4	1
	Eco541	1	1	0.25	1	2	0.5	0.5	0.5	0.5	0.5	0.5	0.5	1	1
	Eco543	8	2	0.5	4	2	1	1	2	1	1	1	0.5	8	2
	Enterobacter spp
	EC544	4	>16	2	2	4	>16	8	1	2	2	2	4	2	2
	EC545	2	4	1	1	4	4	1	1	2	2	1	1	2	2
	EA62	2	>16	4	8	16	>16	16	4	8	8	8	4	8	16
	EA547	0.25	8	2	4	8	16	4	4	4	4	2	4	2	16
	K. pneumoniae
	KP550	0.25	16	2	4	16	>16	1	16	8	8	2	2	2	8
	KP542	>16	16	8	16	>16	>16	>16	2	8	4	8	>16	16	>16
	KP548	0.25	8	2	2	8	>16	2	4	4	4	2	2	2	8
	KP552	0.25	>16	4	8	16	16	2	4	16	8	4	4	8	>16
	P. aeruginosa
	PA229	>16	4	4	4	2	16	16	4	16	1	1	8	16	>16
	PA231	1	16	4	8	16	>16	>16	8	8	8	8	4	16	>16
	PA216	0.5	8	2	2	4	8	4	4	8	2	2	2	4	8
	PA230	0.5	16	4	2	8	1	2	2	0.25	0.5	2	2	2	4
	S. aureus
	SA461	>16	4	0.5	0.5	2	2	0.5	1	2	1	1	0.5	1	2
	SA561	>16	16	4	4	16	4	1	2	8	4	8	2	8	8
	SA462	>16	16	4	1	8	4	1	4	8	8	8	2	1	8
	SA463	>16	2	0.5	0.5	0.5	0.5	0.5	2	2	2	2	2	1	8
	E. Faecium
	EF673	>16	2	2	4	4	16	4	4	2	2	2	4	2	4
	EF500	>16	1	1	1	2	1	1	1	1	1	1	1	1	1
	EF672	>16	8	4	4	8	16	4	1	1	1	1	4	2	4
	EF671	>16	4	2	2	2	4	2	1	2	2	2	4	2	4
	Clinical strains from the CDC (antibiotic resistance profiles shown in Table S3); Enterobacter spp: EA (aerogenes), EC (cloacae); E. Facium, Enterococcus Facium
	Gray highlight: gram-negative breakpoint for colistin resistance, 2mg/L or ~2µM [26-28]; PAX resistance, MIC>8µM; all MICs were confirmed by a second or third experimental trial.
