# Supplementary material for: Rational Framework for the Design of Trp- and Arg-Rich Peptide Antibiotics Against Multidrug-Resistant Bacteria
Source: Front Microbiol. 2022 May 23;13:889791. doi: 10.3389/fmicb.2022.889791 (PMC9186412; doi:10.3389/fmicb.2022.889791)
Supplement: Supplementary file 5 [file Table_3.XLSX]

## Sheet: CDC AR isolates profiles
			Supplemental Table 3. Antibiotic susceptibility profiles of the CDC antibiotic-resistant (AR) isolates shown in Fig. 2A and Supplemental Table 2
Antibiotics													G(-) strains																		G(+) strains
	Pseudomonas aeruginosa						Acinetobacter baumannii					Klebsiella pneumoniae					Enterobacter cloacae					Escherichia coli					Staphylococcus aureus					Enterococcus faecium
	PA229	PA230	PA231	PA232	PA239		AB273	AB274	AB275	AB276		KP542	KP548	KP550	KP552		E62	E544	E545	E546		EC541	EC543	EC544	EC549		SA461	SA462	SA463	SA561		EF500	EF671	EF672	EF673
Amikacin	S	R	S	S	R		R	S	R	I		R	S	S	S		S	S	S	R		R	S	S	S
Ampicillin							R	R	R	R		R	R	R	R		R	R	R	R		R	R	R	R							R	S	S	S
Ampicillin/sulbactam												R	R	R	R		R	R	R	R		R	R	R	R
Azreonam	R	S	R	S	R							R	R	R	R		R	R	R	R		R	R	R	R
Cefazolin												R	R	R	R		R	R	R	R		R	R	R	R
Cefepime	R	R	R	S	R		R	R	R	R		R	R	R	R		S	R	R	R		R	R	R	R
Cefotaxime							R	R	R	R		R	R	R	R		R	R	R	R		R	R	R	R
Cefoxitin												R	R	R	R		R	R	R	R		S	R	R	R		R	R	R	R
Ceftaroline																						R	R	R	R		S	S	S	S
ceftazidime	R	R	R	S	R		R	R	R	R		R	R	R	S		S	S	S	S		S	S	S	S
Ceftazidime/avibactam												S	S	S	S		S	S	S	R
Ceftolozane/tazobactam												R	R	R	R		R	R	R	S		R	S	R	R
Ceftriaxone							R	R	R	R		R	R	R	R		R	R	R	R		R	R	R	R
Chloramphenicol																																I	R	I	S
Ciprofloxacin	R	R	R	R	R		R	R	R	R		R	R	R	R		I	R	I	R
Clindamycin																											R	S	S	S
Colistin	S	S	S	S	R		S	S	S	S		I	R	R	R		S			R
Daptomycin																											S		S			S	S	S	S
Delafloxacin																																	S	S	S
Doripenem	R	R	R	S	R		R	R	R	R		I	R	R	R		S	R	S	R		S	I	R	R
Doxycycline																											S	S	S	I		I	S	I	S
Ertapenem												R	R	R	R		S		S			I	R	R	R
Erythromycin																											R	S	S	I
Gentamicin	S	R	R	R	R		R	R	R	R		R	S	R	S		S	R	R	S		S	R	R	S		S	S	S	S
Imipenem	R	R	R	R	R		R	R	R	S		I	R	R	R		S	R	I	R		I	S	R	I
Levofloxacin	R	R	R	R	R		R	R	R	R		R	R	R	R		R	R	S	R		R	R	R	R		R	R	S	R		R	S	S	S
Linezolid																											S	S	S	S		S	S	S	S
Meropenem	R	R	R	I	R		R	R	R	R		I	R	R	R		S	R	S	I		S	I	R	R
Minocycline							I	I	I	S
Mupirocin																														R
Omadacycline												R	R	R	S
Oxacillin																											S	S	S	R
Penicillin																											S	R	R	R		R	S	S	S
Piperacillin	R	R	R	S	R		R	R	R	R
Piperacillin/tazobactam												R	R	R	R		R	R	S			R	R	R	R
Quinupristin/dalfopristin																																S	R	R	R
Rifampin																											S	S	S			R	I	I	S
Teicoplanin																																S	S	S	S
Tetracycline							R	R	R	S		R	I	S	R		S	R	I	R		R	R	R	R		S	S	S	R
Tigecycline												S	I	S	S		S	R	R	S		S	S	S	S
Tobramycin	S	R	R	R	R		R	S	R	R		R	S	R	R		R					R	R	R	R
Trimethoprim/sulfamethoxazole							R	R	R	S		R	R	R	R		R	R	R			R	R	R	R		S	S	S	S
Vancomycin																											S	I	S	S		S	S	S	S
	Compilation of data on AR isolates provided by the CDC, Centers for Disease Control and Prevention; S (green), susceptible; I (blue), intermediate; R (red), resistant; G(+), gram positive; G(-), gram negative
